# Supplementary material for: Chios Mastic Essential Oil in Sodium Alginate Edible Films Combined with High-Pressure Processing as Listeria monocytogenes Inhibitors in Cheese Slices
Source: Gels. 2026 Mar 18;12(3):255. doi: 10.3390/gels12030255 (PMC13025587; doi:10.3390/gels12030255)
Supplement: Supplementary file 1 [file gels-12-00255-s001.zip]

Archive with 1 entries (1 files):
- gels-4154965-supplementary.pdf
